# Supplementary material for: Communication Interventions and Assessment of Drivers for Hendra Virus Vaccination Uptake
Source: Vaccines (Basel). 2023 May 4;11(5):936. doi: 10.3390/vaccines11050936 (PMC10221404; doi:10.3390/vaccines11050936)
Supplement: Supplementary file 1 [file vaccines-11-00936-s001.zip]

Archive with 1 entries (1 files):
- vaccines-2324022-supplementary.pdf
